# Supplementary material for: Resilience to periodic disturbances and the long-term genetic stability in Acropora coral
Source: Commun Biol. 2024 Apr 4;7:410. doi: 10.1038/s42003-024-06100-0 (PMC10995172; doi:10.1038/s42003-024-06100-0)
Supplement: Supplementary file 4 — Supplementary Data 1 [file 42003_2024_6100_MOESM4_ESM.csv]

Table S1
	NL	NSSE	SL1	SL3	SL4	SLW	SS1	SS2	SS3
NL		0.6256	0.8932	0.7064	0.1423	0.946	0.1282	0.9485	0.0001
NSSE	-0.0001		0.9537	0.8999	0.4251	0.5821	0.9953	0.9528	0.0001
SL1	-0.0003	-0.0005		0.914	0.0002	0.165	0.9977	0.9891	0.0001
SL3	-0.0002	-0.0004	-0.0005		0.9857	0.9812	0.9745	0.9908	0.0001
SL4	0.0002	0	0.001	-0.0006		0.0168	0.2453	0.492	0.0001
SLW	-0.0003	0	0.0003	-0.0006	0.0004		0.7702	0.8053	0.003
SS1	0.0003	-0.0006	-0.0008	-0.0006	0.0002	-0.0002		0.8445	0.0005
SS2	-0.0005	-0.0005	-0.0009	-0.0009	0	-0.0003	-0.0003		0.0015
SS3	0.0025	0.0024	0.0027	0.0032	0.0025	0.0012	0.0015	0.0017
