# Supplementary material for: Resilience to periodic disturbances and the long-term genetic stability in Acropora coral
Source: Commun Biol. 2024 Apr 4;7:410. doi: 10.1038/s42003-024-06100-0 (PMC10995172; doi:10.1038/s42003-024-06100-0)
Supplement: Supplementary file 5 — Supplementary Data 2 [file 42003_2024_6100_MOESM5_ESM.csv]

Table S2
	SL1.04.AU	SL2.04.AU	SL4.04.AU	SS1.04.AU	SS2.04.AU	SS3.04.AU	SL1.09.AU	SS1.09.AU	SL1.14.AU	SL2.14.AU	SL4.14.AU	SS1.14.AU	SS2.14.AU	SS3.14.AU	SL1.15.AU	SL2.15.AU	SS1.15.AU	SS2.15.AU	SS3.15.AU	SL1_2021.AU	SL2.2021.AU	SL4_2021.AU	SS1_2021.AU	SS2_2021.AU	SS3_2021.AU
SL1-04-AU		0.9904	0.9904	0.6324	0.9904	0.3237	0.9183	0.6775	0.0721	0.9904	0.9904	0.9904	0.0721	0.0721	0.9904	0.3252	0.7388	0.3237	0.9904	0.0112	0.9904	0.1861	0.0888	0.9904	0.4108
SL2-04-AU	-0.030612874		0.9183	0.6667	0.6667	0.2516	0.7911	0.6667	0.6667	0.9183	0.9183	0.9183	0.6667	0.0001	0.9183	0.2516	0.9183	0.2531	0.9183	0.5603	0.9183	0.2589	0.1833	0.6667	0.3586
SL4-04-AU	-0.01524316	-0.017024823		0.0001	0.358	0.0001	0.8613	0.9183	0.0001	0.9183	0.9183	0.6695	0.0001	0.0001	0.9183	0.5597	0.6454	0.0001	0.9183	0.2729	0.9183	0.1989	0.0001	0.9183	0.6667
SS1-04-AU	-0.002526985	-0.031189735	0.02827409		0.5603	0.6667	0.6652	0.5603	0.6667	0.6667	0.3586	0.6667	0.6667	0.0001	0.0001	0.0001	0.6667	0.6667	0.6667	0.3586	0.6667	0.1272	0.1272	0.3548	0.0001
SS2-04-AU	-0.006540215	-0.018132716	0.004185151	-0.004798496		0.0993	0.9904	0.9904	0.5603	0.9904	0.9183	0.9183	0.5603	0.0001	0.427	0.3237	0.3209	0.4804	0.9904	0.9498	0.2756	0.3574	0.3553	0.9904	0.0248
SS3-04-AU	0.049353968	0.022009714	0.091596091	-0.00776437	0.012172923		0.751	0.1102	0.6667	0.9183	0.2516	0.6667	0.6667	0.6667	0.0001	0.2516	0.0001	0.6667	0.6667	0.635	0.0001	0.0001	0.0001	0.0001	0.0716
SL1-09-AU	-0.027023322	-0.05041674	-0.014841388	-0.033518613	-0.051523155	-0.034676483		0.9995	0.6454	0.9183	0.9183	0.9166	0.6652	0.0001	0.9183	0.2516	0.6652	0.751	0.9904	0.949	0.9904	0.6467	0.6049	0.9904	0.7166
SS1-09-AU	-0.020947248	-0.032206112	-0.019644246	-0.003399949	-0.03275743	0.016805145	-0.062563902		0.3586	0.7479	0.9183	0.9183	0.3548	0.0001	0.9995	0.3328	0.6446	0.33	0.9995	0.9841	0.8878	0.6368	0.5765	0.9995	0.8982
SL1-14-AU	0.01608586	-0.015356859	0.04803665	-0.035297994	-0.002134286	-0.032786885	-0.027471892	0.007953588		0.6667	0.0001	0.6454	0.6667	0.0001	0.0001	0.0001	0.0001	0.6667	0.6652	0.3586	0.0001	0.0847	0.1219	0.2488	0.0001
SL2-14-AU	-0.034250543	-0.06280143	-0.019510709	-0.044539212	-0.03091929	-0.007922936	-0.068634625	-0.043428571	-0.030807802		0.9183	0.9183	0.6667	0.0001	0.9183	0.2516	0.9183	0.9183	0.9183	0.6667	0.9183	0.3659	0.2938	0.6667	0.4379
SL4-14-AU	-0.022978924	-0.034665119	-0.027478142	0.003357208	-0.013807518	0.052707759	-0.038550386	-0.033943797	0.023198658	-0.040320217		0.9183	0.0001	0.0001	0.9183	0.5597	0.6667	0.2516	0.9183	0.427	0.9183	0.3451	0.2082	0.9183	0.6667
SS1-14-AU	-0.015362448	-0.038705586	-0.006194481	-0.027251374	-0.031956819	-0.009704969	-0.058609697	-0.03620641	-0.017112299	-0.051134665	-0.023206863		0.6454	0.0001	0.6695	0.2516	0.6652	0.6667	0.9183	0.9038	0.9183	0.3628	0.2941	0.9183	0.3347
SS2-14-AU	0.033947062	-0.003867138	0.068370295	-0.037779344	-0.003387565	-0.088652038	-0.036657167	0.011424404	-0.041590121	-0.025923685	0.03983788	-0.013741899		0.6667	0.0001	0.0001	0.0001	0.6667	0.6667	0.5603	0.0001	0.0708	0.0847	0.2488	0.0001
SS3-14-AU	0.102757761	0.086139864	0.14653213	0.034607766	0.048752809	-0.078968413	0.025348939	0.074010837	0.011766184	0.060480073	0.116245059	0.046104101	-0.033618188		0.0001	0.0001	0.0001	0.6667	0.0001	0.2683	0.0001	0.0001	0.0001	0.0001	0.0001
SL1-15-AU	-0.026407937	-0.03103176	-0.035947141	0.033084416	0.010081964	0.112746458	-0.024469112	-0.027623762	0.061847288	-0.033919481	-0.042389121	-0.007951178	0.086110286	0.194725494		0.9183	0.6667	0.0001	0.9183	0.2531	0.9183	0.2525	0.0001	0.9183	0.6667
SL2-15-AU	0.011687232	0.020307353	-0.000149861	0.105869845	0.082339771	0.228160407	0.050711559	0.030250388	0.141614706	0.02554723	-0.000108944	0.058525187	0.178866793	0.307743964	-0.042455808		0.6667	0.2516	0.2531	0.0001	0.9183	0.0001	0.0001	0.9183	0.5118
SS1-15-AU	-0.030154034	-0.053270054	-0.018343435	-0.010654591	0.011378858	0.078126299	-0.028491201	-0.01734104	0.016515313	-0.057364341	-0.033433739	-0.017473438	0.039479822	0.161147069	-0.051003041	-0.025582088		0.0001	0.6667	0.0001	0.6667	0.2066	0.1219	0.6667	0.3586
SS2-15-AU	0.045624946	0.007867542	0.085602393	-0.025920472	0.000241918	-0.14	-0.055604683	0.004876399	-0.04635514	-0.02546056	0.04584113	-0.019066148	-0.107448415	-0.105651476	0.099676224	0.215194771	0.060975367		0.6667	0.717	0.0001	0.0001	0.0001	0.0001	0.0716
SS3-15-AU	-0.052134452	-0.075385892	-0.038310488	-0.046475743	-0.056049197	-0.019264448	-0.105442739	-0.074902998	-0.04185876	-0.095369955	-0.067726942	-0.082099833	-0.052522346	0.039731591	-0.050879863	0.031228462	-0.057845698	-0.053940455		0.9899	0.9183	0.7938	0.8473	0.9183	0.9899
SL1_2021-AU	0.016679621	-0.003312819	0.02330557	0.004762733	-0.028529667	-0.017250127	-0.057469617	-0.03004538	0.00355671	-0.023253805	0.001049505	-0.029075466	-0.011239035	0.024495101	0.030175379	0.118040796	0.038140434	-0.033519553	-0.067393731		0.127	0.9899	0.9158	0.9899	0.3482
SL2-2021-AU	-0.072140156	-0.086918016	-0.051224271	-0.003360016	0.00936264	0.142231947	-0.061687957	-0.048378409	0.02097772	-0.096177378	-0.081327957	-0.048065839	0.037389308	0.222485608	-0.108054295	-0.08272411	-0.143658638	0.087719298	-0.074020319	0.024785028		0.3586	0.1272	0.6667	0.635
SL4_2021-AU	0.033609116	0.024924708	0.01535549	0.059755377	0.006898379	0.064461332	-0.013356788	-0.010921036	0.072564124	0.014072494	0.008492983	0.013859029	0.075219473	0.119662272	0.010683735	0.066067894	0.044301653	0.057959987	-0.03092017	-0.015137615	0.00804428		0.9899	0.9899	0.9899
SS1_2021-AU	0.043903033	0.032034766	0.02770972	0.060833883	0.008885616	0.055963254	-0.010375072	-0.005039863	0.070600285	0.019853723	0.019092781	0.017672627	0.069846236	0.106519343	0.024973585	0.084084247	0.055390326	0.049504217	-0.02787914	-0.018509008	0.022243494	-0.032822821		0.9183	0.9899
SS2_2021-AU	-0.095037243	-0.097928776	-0.097127898	0.016540924	-0.033619096	0.117241379	-0.123491304	-0.107258359	0.040354195	-0.11814292	-0.131124858	-0.086665152	0.043453725	0.218854605	-0.158205162	-0.098533211	-0.131111551	0.055555556	-0.136733381	-0.045057263	-0.168207024	-0.074414716	-0.058547161		0.9899
SS3_2021-AU	0.007688645	0.012231175	-0.020751017	0.09523344	0.021123163	0.14	-0.023013739	-0.029390051	0.1221358	0.001491194	-0.027843452	0.013113839	0.134020619	0.234586444	-0.04890817	-0.001951856	0.00810715	0.12	-0.039830191	0.008521796	-0.044300059	-0.044377526	-0.032265625	-0.156118143
