# Supplementary material for: Resilience to periodic disturbances and the long-term genetic stability in Acropora coral
Source: Commun Biol. 2024 Apr 4;7:410. doi: 10.1038/s42003-024-06100-0 (PMC10995172; doi:10.1038/s42003-024-06100-0)
Supplement: Supplementary file 6 — Supplementary Data 3 [file 42003_2024_6100_MOESM6_ESM.csv]

Table S3
class: krandtest
Monte-Carlo tests
Call: randtest.amova(xtest = amova.cc, nrepet = 999, output = "full")
Number of tests: 3
Adjustment method for multiple comparisons: none
Permutation number: 999
Test Obs Std.Obs Alter Pvalue
1 Variations within samples 1.137376032 -0.5857172 less 0.271
2 Variations between samples -0.008729565 -1.0288735 greater 0.858
3 Variations between Region 0.018773972 4.1329902 greater 0.001
ade4::amova(samples = xtab, distances = xdist, structures = xstruct)
$results
Df Sum Sq Mean Sq
Between Region 2 6.787244 3.3936219
Between samples Within Region 15 14.188420 0.9458947
Within samples 391 444.714029 1.1373760
Total 408 465.689692 1.1413963
$componentsofcovariance
Sigma %
Variations Between Region 0.018773972 1.6361894
Variations Between samples Within Region -0.008729565 -0.7607992
Variations Within samples 1.137376032 99.1246097
Total variations 1.147420439 100.0000000
$statphi
Phi
Phi-samples-total 0.008753903
Phi-samples-Region -0.007734543
Phi-Region-total 0.016361894
