# Supplementary material for: Resilience to periodic disturbances and the long-term genetic stability in Acropora coral
Source: Commun Biol. 2024 Apr 4;7:410. doi: 10.1038/s42003-024-06100-0 (PMC10995172; doi:10.1038/s42003-024-06100-0)
Supplement: Supplementary file 7 — Supplementary Data 4 [file 42003_2024_6100_MOESM7_ESM.csv]

Table S4
Pop	Site	Fis	He	Ho	Ar	Year	Site	N	MLG
SL1-04-AU	SL1	0.159	0.453	0.368	2.538173905	2004	SL1	41	37
SL2-04-AU	SL2	0.242	0.43	0.319	2.392619975	2004	SL2	21	19
SL4-04-AU	SL4	0.305	0.49	0.358	2.405707907	2004	SL4	27	26
SS1-04-AU	SS1	0.188	0.442	0.36	2.414477414	2004	SS1	22	21
SS2-04-AU	SS2	0.108	0.427	0.38	2.352622361	2004	SS2	20	20
SS3-04-AU	SS3	0.396	0.496	0.329	2.509245703	2004	SS3	7	7
SL1-09-AU	SL1	0.13	0.454	0.379	2.671344658	2009	SL1	11	10
SS1-09-AU	SS1	0.154	0.519	0.432	2.703085303	2009	SS1	14	13
SL1-14-AU	SL1	0.186	0.4	0.323	2.297743694	2014	SL1	26	25
SL2-14-AU	SL2	0.324	0.41	0.247	2.141817258	2014	SL2	20	17
SL4-14-AU	SL4	0.361	0.434	0.292	2.382177673	2014	SL4	36	31
SS1-14-AU	SS1	0.257	0.411	0.28	2.266890521	2014	SS1	43	35
SS2-14-AU	SS2	0.276	0.433	0.312	2.406829698	2014	SS2	32	31
SS3-14-AU	SS3	0.373	0.425	0.296	2.387133759	2014	SS3	19	18
SL1-15-AU	SL1	0.394	0.464	0.243	2.557068776	2015	SL1	18	18
SL2-15-AU	SL2	0.15	0.479	0.396	2.366193252	2015	SL2	14	14
SS1-15-AU	SS1	0.356	0.483	0.317	2.5487445	2015	SS1	19	19
SS2-15-AU	SS2	0.243	0.443	0.327	2.234926171	2015	SS2	13	13
SS3-15-AU	SS3	0.447	0.531	0.245	2.507629335	2015	SS3	8	8
SL1_2021-AU	SL1	0.055	0.468	0.454	2.499449588	2021	SL1	16	16
SL2-2021-AU	SL2	0.37	0.45	0.286	2.262035128	2021	SL2	7	7
SL4_2021-AU	SL4	0.167	0.448	0.383	2.441389117	2021	SL4	27	26
SS1_2021-AU	SS1	0.207	0.48	0.385	2.439682997	2021	SS1	28	28
SS2_2021-AU	SS2	0.218	0.51	0.383	2.275245821	2021	SS2	7	6
SS3_2021-AU	SS3	0.259	0.504	0.38	2.521600788	2021	SS3	10	10
