# Supplementary material for: Resilience to periodic disturbances and the long-term genetic stability in Acropora coral
Source: Commun Biol. 2024 Apr 4;7:410. doi: 10.1038/s42003-024-06100-0 (PMC10995172; doi:10.1038/s42003-024-06100-0)
Supplement: Supplementary file 8 — Supplementary Data 5 [file 42003_2024_6100_MOESM8_ESM.csv]

Table S5
year	site	autumn	spring	unknown
2021	SL1	16	20	4
2004	SL1	41	4	3
2009	SL1	11	3	2
2014	SL1	26	22	4
2015	SL1	18	10	0
2004	SL2	21	9	2
2009	SL2	0	29	1
2014	SL2	20	34	3
2015	SL2	14	20	2
2021	SL2	7	31	2
2021	SL4	27	10	3
2004	SL4	27	15	6
2014	SL4	36	18	4
2021	SS1	28	5	5
2004	SS1	22	16	8
2009	SS1	14	8	4
2014	SS1	43	10	4
2015	SS1	19	8	2
2021	SS2	7	7	1
2004	SS2	20	26	3
2014	SS2	32	28	2
2015	SS2	13	13	0
2021	SS3	10	25	6
2004	SS3	7	14	1
2014	SS3	19	10	0
2015	SS3	8	6	3
